# Supplementary material for: Barriers to Compliance with National Guidelines Among Children Hospitalized with Community-Acquired Pneumonia in Vietnam and the Implications
Source: Antibiotics (Basel). 2025 Jul 15;14(7):709. doi: 10.3390/antibiotics14070709 (PMC12291924; doi:10.3390/antibiotics14070709)
Supplement: Supplementary file 1 [file antibiotics-14-00709-s001.zip]

Archive with 1 entries (1 files):
- antibiotics-3706510-supplementary.pdf
